# Supplementary material for: Population Genomics Reveals Panmixia in Pacific Sardine (Sardinops sagax) of the North Pacific
Source: Evol Appl. 2025 Sep 4;18(9):e70154. doi: 10.1111/eva.70154 (PMC12409727; doi:10.1111/eva.70154)
Supplement: Supplementary file 5 — Table S1: The Evanno method output (ΔK) for NGSadmix runs using the full data set testing K number of clusters with 3 replicates. [file EVA-18-e70154-s005.xlsx]

## Sheet: deltaK_wholeGenome
K	Delta K
1	Inf
2	9.85782e+08
3	719709
4	19870.1
5	23177.2
6	19284.2
7	16670
8	25762.3
9	37573
10	17701.8
