# Supplementary material for: Population Genomics Reveals Panmixia in Pacific Sardine (Sardinops sagax) of the North Pacific
Source: Evol Appl. 2025 Sep 4;18(9):e70154. doi: 10.1111/eva.70154 (PMC12409727; doi:10.1111/eva.70154)
Supplement: Supplementary file 6 — Table S2: The Evanno method output (ΔK) for NGSadmix runs using the data set excluding chromosomes with putative inversions testing K number of clusters with 3 replicates. [file EVA-18-e70154-s006.xlsx]

## Sheet: deltaK_SansInversions
K	Delta K
1	Inf
2	243749
3	131401
4	85593.2
5	40486.9
6	57443.2
